# Supplementary material for: Distinct profiling of antimicrobial peptide families
Source: Bioinformatics. 2014 Nov 10;31(6):849–56. doi: 10.1093/bioinformatics/btu738 (PMC4380027; doi:10.1093/bioinformatics/btu738)
Supplement: Supplementary Data [file supp_btu738_Supplementary_Materials_S7.xlsx]

## Sheet: Sheet1
	Alpha-defensin	Bacteriocin	Beta-defensin	Bombinin	Cathelicidin	Cecropin	Cyclotide (Bracelet sub-family)	DEFL	FSAP (Brevinin sub-family)	FSAP (Caerin sub-family)	FSAP (Dermaseptin sub-family)	Invertebrate defensin (Type 1 sub-family)	Invertebrate defensin (Type 2 sub-family)	Type A lantibiotic	All Other AMP Families (114 Families/sub-families)
Ala (A)	0.0571429	0.0894539	0.0282039	0.0996348	0.0272109	0.164214	0.0357143	0.0694748	0.101639	0.0973783	0.199554	0.110485	0.0306306	0.03003	0.0857297
Cys ( C)	0.161905	0.0489642	0.123701	0.000521648	0.0184645	0.00309837	0.197802	0.137856	0.0593958	0	0	0.142052	0.145946	0.126126	0.0349155
Asp (D)	0.0174603	0.0188324	0.0138545	0.0135629	0.0174927	0.0185902	0.00824176	0.0251641	0.0215054	0.00749064	0.0211817	0.0338219	0.027027	0.00600601	0.0421912
Glu ( E)	0.0373016	0.0207156	0.0138545	0.0589463	0.0242954	0.0441518	0.0412088	0.0421225	0.0112647	0.0524345	0.0200669	0.0157835	0.018018	0.024024	0.0443469
Phe (F)	0.0436508	0.0141243	0.0578921	0.0135629	0.079689	0.0379551	0.0302198	0.0497812	0.0563236	0.0224719	0.0133779	0.0259301	0.0396396	0.042042	0.0371867
Gly (G)	0.0873016	0.164783	0.10094	0.172666	0.0787172	0.100697	0.0824176	0.0826039	0.110343	0.101124	0.12932	0.118377	0.153153	0.0750751	0.0881164
His (H)	0.0103175	0.0207156	0.0247402	0.0151278	0.0058309	0.00542215	0.00549451	0.0300875	0.00537634	0.0636704	0.00891862	0.0394589	0.0432432	0.03003	0.0210571
Ile (I)	0.0412698	0.0583804	0.0549233	0.0834637	0.0709427	0.0945004	0.0879121	0.0317287	0.0765489	0.0524345	0.0434783	0.0349493	0.0306306	0.0540541	0.0496593
Lys (K)	0.0206349	0.0828625	0.0534389	0.10746	0.0826045	0.113865	0.0741758	0.0820569	0.150026	0.101124	0.143813	0.0586246	0.0414414	0.0870871	0.0811102
Leu (L)	0.0722222	0.0348399	0.086096	0.166406	0.0806608	0.0650658	0.0302198	0.0486871	0.145161	0.164794	0.123746	0.0800451	0.0414414	0.0600601	0.0774916
Met (M)	0.0103175	0.0103578	0.017813	0.00991132	0.00291545	0.00774593	0.00274725	0.0153173	0.0135689	0	0.0267559	0.00225479	0.0144144	0.03003	0.0182469
Asn (N)	0.0246032	0.103578	0.0331519	0.0260824	0.0194363	0.0348567	0.0576923	0.0661926	0.0273938	0.00374532	0.03233	0.0574972	0.0558559	0.048048	0.0459252
Pro (P)	0.0206349	0.00847458	0.0593765	0.017736	0.172012	0.0232378	0.0549451	0.0404814	0.0327701	0.0636704	0.00334448	0.0011274	0.0342342	0.024024	0.0495053
Gln (Q)	0.0166667	0.0207156	0.0321623	0.00938967	0.0252672	0.049574	0	0.0278993	0.0133129	0.00749064	0.0367893	0.0146561	0.027027	0.024024	0.0381876
Arg (R)	0.183333	0.0160075	0.114795	0.0453834	0.164237	0.0635167	0.021978	0.0536105	0.0174091	0.00374532	0.0156076	0.0698985	0.0882883	0.018018	0.0558956
Ser (S)	0.0492063	0.0612053	0.0628402	0.0610329	0.0242954	0.0325329	0.0961538	0.0634573	0.0540195	0.0674157	0.0401338	0.059752	0.0540541	0.105105	0.0682527
Thr (T)	0.047619	0.0555556	0.0341415	0.0323422	0.02138	0.0317583	0.0412088	0.0519694	0.0373784	0	0.0434783	0.042841	0.0432432	0.126126	0.0495053
Val (V)	0.0373016	0.0734463	0.0504701	0.0495566	0.0485909	0.0852053	0.0851648	0.0393873	0.0581157	0.183521	0.0680045	0.065389	0.0306306	0.0570571	0.061131
Trp (W)	0.00714286	0.0451977	0.0163286	0	0.0194363	0.020914	0.010989	0.0153173	0.00256016	0.00749064	0.0289855	0.00789177	0.0216216	0.024024	0.0153212
Xaa (X)	0	0.0047081	0	0	0	0	0	0.00328228	0	0	0	0	0.00540541	0	0.000692921
Tyr (Y)	0.0539683	0.047081	0.0212766	0.0172144	0.0165209	0.00309837	0.0357143	0.023523	0.00588838	0	0.00111483	0.0191657	0.0540541	0.00900901	0.0355314
Total	1	1	1	1	1	1	1	1	1	1	1	1	1	1	1
